# Supplementary material for: Effects of a Gastroscopic Procedure on Salivary Cortisol Release and Fecal Cortisol Metabolites in Young Racehorses
Source: Animals (Basel). 2024 Nov 19;14(22):3332. doi: 10.3390/ani14223332 (PMC11590924; doi:10.3390/ani14223332)
Supplement: Supplementary file 1 [file animals-14-03332-s001.zip]

Archive with 1 entries (1 files):
- animals-3275864-supplementary.pdf
